# Supplementary material for: Impact of Heat Treatment on the Microbiological Quality of Frass Originating from Black Soldier Fly Larvae (Hermetia illucens)
Source: Insects. 2021 Dec 24;13(1):22. doi: 10.3390/insects13010022 (PMC8778178; doi:10.3390/insects13010022)
Supplement: Supplementary file 1 [file insects-13-00022-s001.zip]

Archive with 1 entries (1 files):
- insects-1492933-supplementary.xlsx
