# Supplementary material for: Impact of Heat Treatment on the Microbiological Quality of Frass Originating from Black Soldier Fly Larvae (Hermetia illucens)
Source: Insects. 2021 Dec 24;13(1):22. doi: 10.3390/insects13010022 (PMC8778178; doi:10.3390/insects13010022)
Supplement: Supplementary file 1 [file insects-13-00022-s001.zip › insects-1492933-supplementary.xlsx]

## Sheet: Sheet1
Table S1: Microbial counts reported for BSFL frass and corresponding rearing conditions
Study	Lab scale/ large scale	Substrate	Larval density	Average temperature (°C)	Humidity (%)	Age at harvest (days)	Microbial counts frass at harvest (log cfu/g)
							Total viable count	Enterobacteriaceae	Lactic acid bacteria	Aerobic endospores	Yeasts & molds
Wynants et al.	Lab scale	Day 0-4: Chick feed (50%) + apple slices (50%)	0.2 g of eggs at day 0	26.5	20.7	14	9.8 ± 0.2	9.5 ± 0.2	8.2 ± 0.1	6.3 ± 0.5	5.1 ± 0.2
(2019)		Day 4-7: Chick feed (50%) + water (50%)
		Day 7-14: Fruit/vegetable waste
	Lab scale	Day 0-4: Chick feed (50%) + apple slices (50%)	0.2 g of eggs at day 0	26.5	20.7	14	9.2 ± 0.1	9.1 ± 0.1	8.8 ± 0.6	6.9 ± 0.3	6.7 ± 1.3
		Day 4-7: Chick feed (50%) + water (50%)
		Day 7-14: Supermarket/restaurant waste
	Lab scale	Day 0-4: Chick feed (50%) + apple slices (50%)	0.2 g of eggs at day 0	25.2	24.2	14	9.8 ± 0.1	8.0 ± 0.7	9.8 ± 0.1	6.2 ± 0.1	7.8 ± 0.1
		Day 4-7: Chick feed (50%) + water (50%)
		Day 7-14: Poultry blood
	Lab scale	Day 0-4: Chick feed (50%) + apple slices (50%)	0.2 g of eggs at day 0	24.9	38.8	14	8.9 ± 0.2	< 5.0 ± 0.0	< 5.0 ± 0.0	7.0 ± 0.5	< 4.0 ± 0.0
		Day 4-7: Chick feed (50%) + water (50%)
		Day 7-14: Poultry manure
	Large scale	Day 0-3: DDGS + apple waste stream + water + chick feed (ratio n.d.) + 0.1 % methylparaben	1 g eggs at day 0	29.1	71	14 or 21	10.2 ± 0.6	7.2 ± 1.0	6.9 ± 1.0	7.0 ± 0.1	6.3 ± 1.3
		Day 3-21: DDGS (20%) + apple waste stream (60%) + water (20%)
	Large scale	Day 0-7: Fine wheat bran (30%) + water (70%)	Day 0-7: 280000 larvae	29	60	14	8.5 ± 0.4	5.7 ± 0.4	5.7 ± 0.4	5.8 ± 0.8	3.7 ± 0.1
		Day 7-14: Fermented potato peel (40%) + wheat flour (20%) + yeast concentrate (40%)	Day 7-14: 35000 larvae	27.7	29.2
	Large scale	Day 0-7: Laying hen feed (34%) + water (66%)	Day 0-7: approx. 125000 hatchlings	28.8 (day 0-4)	55.1 (day 0-4)	19	8.9 ± 0.1	8.0 ± 0.4	6.1 ± 0.4	4.2 ± 0.1	3.6 ± 0.5
				27.5 (day 4-6)	32.2 (day 4-6)
		Day 7-19: Fruit/vegetable waste (40%) + brewer’s spent grains (30%) + pre-cooked pasta (30%)	Day 7-19: 75000 larvae	27.3	42.6
Gold et al.	Lab scale	Day 0-7: Poultry feed + water (ratio n.d.)	2.5 larvae/cm²	28	70	12	8.6 ± 0.5	n.d.	8.1 ± 0.1	n.d.	8.7 ± 0.1
(2020)		Day 7-19: Canteen food waste
	Lab scale	Day 0-7: Poultry feed + water (ratio n.d.)	2.5 larvae/cm²	28	70	12	10.0 ± 0.5	n.d.	7.5 ± 0.0	n.d.	7.5 ± 1.3
		Day 7-12: Household food waste
Osimani et al.	Lab scale	Coffee silverskin with or without microalgae (Schizochytrium limacinum or Isochrysis galbana) at various substitution levels + water (until moisture content of 70%)	0.3 larvae/cm²	27	65	Start of pupal stage	9.3 - 9.8	3.7 - 5.0	7.6 - 8.2	7.2 - 7.6	6.3 - 6.8 (Eumycetes)
(2021)
Van Looveren et al.	Large scale	Mixture of potato starch + wheat-and-potato-processing products + protein kibbles	n.d.	n.d.	n.d.	14	8.7 ± 0.1	n.d.	n.d.	5.0 ± 0.1	n.d.
(2021)
n.d. = not determined
